# Supplementary material for: Pan-Genome Analysis of Oral Bacterial Pathogens to Predict a Potential Novel Multi-Epitopes Vaccine Candidate
Source: Int J Environ Res Public Health. 2022 Jul 9;19(14):8408. doi: 10.3390/ijerph19148408 (PMC9320593; doi:10.3390/ijerph19148408)
Supplement: Supplementary file 1 [file ijerph-19-08408-s001.zip]

Archive with 1 entries (1 files):
- ijerph-1686615-Supplementary.pdf
